# Supplementary material for: The Incidence of Acute Respiratory Infection Was Higher in the Older Adults with Lower Limb Fracture Who Receive Spinal Anesthesia Than Those Who Receive General Anesthesia
Source: Int J Environ Res Public Health. 2022 Nov 1;19(21):14260. doi: 10.3390/ijerph192114260 (PMC9654406; doi:10.3390/ijerph192114260)
Supplement: Supplementary file 1 [file ijerph-19-14260-s001.zip]

Archive with 1 entries (1 files):
- ijerph-1933707-supplementary.pdf
